# Supplementary material for: Design, Synthesis, and Characterization of Novel, Subtype-Selective Fluorescent Antagonists Targeting the Nociceptin/Orphanin FQ Opioid Peptide Receptor
Source: J Med Chem. 2025 Dec 31;69(2):1322–41. doi: 10.1021/acs.jmedchem.5c02707 (PMC12833874; doi:10.1021/acs.jmedchem.5c02707)
Supplement: Supplementary file 1 [file jm5c02707_si_001.csv]

Compound	SMILES	NOP pIC50 ± SEM (IC50 (nM))	NOP pKd ± SEM (Kd (nM))
11a	O=C([C@H]1CCCN1C([C@@H](NC(OC(C)(C)C)=O)C)=O)NCCCN(CC2)CCC32OCC4=C3C=CC=C4	4.93 ± 1.31 (11700 nM)
11b	O=C([C@H]1CCCN1C(CCNC(OC(C)(C)C)=O)=O)NCCCN(CC2)CCC32OCC4=C3C=CC=C4	5.11 ± 0.34 (7760 nM)
11c	O=C([C@H]1CCCN1C(CCCNC(OC(C)(C)C)=O)=O)NCCCN(CC2)CCC32OCC4=C3C=CC=C4	5.31 ± 0.15 (4900 nM)
11d	O=C([C@H]1CCCN1C(CCCCNC(OC(C)(C)C)=O)=O)NCCCN(CC2)CCC32OCC4=C3C=CC=C4	5.91 ± 0.26 (1230 nM)
11e	O=C([C@H]1CCCN1C(C2=CC=CC(OCCNC(OC(C)(C)C)=O)=C2)=O)NCCCN(CC3)CCC43OCC5=C4C=CC=C5	6.43 ± 0.19 (372 nM)
11f	O=C([C@H]1CCCN1C(C2=CC=C(OCCNC(OC(C)(C)C)=O)C=C2)=O)NCCCN(CC3)CCC43OCC5=C4C=CC=C5	6.57 ± 0.24 (269 nM)
11g	O=C([C@H]1CCCN1CC2=CC=CC(OCCNC(OC(C)(C)C)=O)=C2)NCCCN(CC3)CCC43OCC5=C4C=CC=C5	7.71 ± 0.13 (19.5 nM)
11h	O=C([C@H]1CCCN1CC2=CC=C(OCCNC(OC(C)(C)C)=O)C=C2)NCCCN(CC3)CCC43OCC5=C4C=CC=C5	8.26 ± 0.10 (5.5 nM)
13a	O=C([C@H]1CCCN1C([C@@H](NC(CCCCC[N+]2=C(/C=C/C=C/C=C3C(C)(C)C(C=C(S(=O)([O-])=O)C=C4)=C4N\3C)C(C)(C)C5=CC(S(=O)([O-])=O)=CC=C25)=O)C)=O)NCCCN(CC6)CCC76OCC8=C7C=CC=C8.[K+]
13b	O=C([C@H]1CCCN1C(CCNC(CCCCC[N+]2=C(/C=C/C=C/C=C3C(C)(C)C(C=C(S(=O)([O-])=O)C=C4)=C4N\3C)C(C)(C)C5=CC(S(=O)([O-])=O)=CC=C25)=O)=O)NCCCN(CC6)CCC76OCC8=C7C=CC=C8.[K+]
13c	O=C([C@H]1CCCN1C(CCCNC(CCCCC[N+]2=C(/C=C/C=C/C=C3C(C)(C)C(C=C(S(=O)([O-])=O)C=C4)=C4N\3C)C(C)(C)C5=CC(S(=O)([O-])=O)=CC=C25)=O)=O)NCCCN(CC6)CCC76OCC8=C7C=CC=C8.[K+]
13d	O=C([C@H]1CCCN1C(CCCCNC(CCCCC[N+]2=C(/C=C/C=C/C=C3C(C)(C)C(C=C(S(=O)([O-])=O)C=C4)=C4N\3C)C(C)(C)C5=CC(S(=O)([O-])=O)=CC=C25)=O)=O)NCCCN(CC6)CCC76OCC8=C7C=CC=C8.[K+]
13e	O=C([C@H]1CCCN1C(C2=CC=CC(OCCNC(CCCCC[N+]3=C(/C=C/C=C/C=C4C(C)(C)C(C=C(S(=O)([O-])=O)C=C5)=C5N\4C)C(C)(C)C6=CC(S(=O)([O-])=O)=CC=C36)=O)=C2)=O)NCCCN(CC7)CCC87OCC9=C8C=CC=C9.[K+]
13f	O=C([C@H]1CCCN1C(C2=CC=C(OCCNC(CCCCC[N+]3=C(/C=C/C=C/C=C4C(C)(C)C(C=C(S(=O)([O-])=O)C=C5)=C5N\4C)C(C)(C)C6=CC(S(=O)([O-])=O)=CC=C36)=O)C=C2)=O)NCCCN(CC7)CCC87OCC9=C8C=CC=C9.[K+]
13g	O=C([C@H]1CCCN1CC2=CC=CC(OCCNC(CCCCC[N+]3=C(/C=C/C=C/C=C4C(C)(C)C(C=C(S(=O)([O-])=O)C=C5)=C5N\4C)C(C)(C)C6=CC(S(=O)([O-])=O)=CC=C36)=O)=C2)NCCCN(CC7)CCC87OCC9=C8C=CC=C9.[K+]	6.96 ± 0.12 (109 nM)
13h	O=C([C@H]1CCCN1CC2=CC=C(OCCNC(CCCCC[N+]3=C(/C=C/C=C/C=C4C(C)(C)C(C=C(S(=O)([O-])=O)C=C5)=C5N\4C)C(C)(C)C6=CC(S(=O)([O-])=O)=CC=C36)=O)C=C2)NCCCN(CC7)CCC87OCC9=C8C=CC=C9.[K+]	6.93 ± 0.15 (117 nM)	7.72 ± 0.12 (19.1 nM)
14h	O=C(NCCCCCC(NCCOC1=CC=C(CN2[C@@H](C(NCCCN3CCC4(C(C=CC=C5)=C5CO4)CC3)=O)CCC2)C=C1)=O)COC6=CC=C(C=C6)/C=C/C7=[N+](C(C=C7)=CC8=CC=C(C9=CC=CS9)N8%10)[B-]%10(F)F	6.90 ± 0.11 (126 nM)	8.30 ± 0.18 (5.6 nM)
